# Supplementary material for: Novel Three-Dimensional Body Scan Anthropometry versus MR-Pelvimetry for Vaginal Breech Delivery Assessment
Source: J Clin Med. 2023 Sep 25;12(19):6181. doi: 10.3390/jcm12196181 (PMC10573905; doi:10.3390/jcm12196181)
Supplement: Supplementary file 1 [file jcm-12-06181-s001.zip]

Archive with 1 entries (1 files):
- jcm-2599513-supplementary.pdf
